# Supplementary material for: Chimeric Anti-Glypican 1 Antibodies Exert Antitumor Activities in Xenograft Models of Lung and Pancreatic Cancers
Source: Int J Mol Sci. 2026 May 8;27(10):4181. doi: 10.3390/ijms27104181 (PMC13207206; doi:10.3390/ijms27104181)
Supplement: Supplementary file 1 [file ijms-27-04181-s001.zip]

Archive with 1 entries (1 files):
- ijms-4180204-supplementary.pdf
